# Supplementary material for: NDP52 acts as a redox sensor in PINK1/Parkin‐mediated mitophagy
Source: EMBO J. 2022 Dec 14;42(5):e111372. doi: 10.15252/embj.2022111372 (PMC9975939; doi:10.15252/embj.2022111372)
Supplement: Supplementary file 3 — Source Data for Expanded View and Appendix [file EMBJ-42-e111372-s001.zip]

Archive with 14 entries (11 files):
- EMBOJ-2022-111372_SourceDataForExpandedViewandAppendixv2/
- EMBOJ-2022-111372_SourceDataForExpandedViewandAppendixv2/.DS_Store
- EMBOJ-2022-111372_SourceDataForExpandedViewandAppendixv2/EMBOJ-2022-111372_SourceDataForAppendixFigures.zip
- EMBOJ-2022-111372_SourceDataForExpandedViewandAppendixv2/EMBOJ-2022-111372_SourceDataForEVFigures.zip
- __MACOSX/
- __MACOSX/._EMBOJ-2022-111372_SourceDataForExpandedViewandAppendixv2
- __MACOSX/EMBOJ-2022-111372_SourceDataForExpandedViewandAppendixv2/
- __MACOSX/EMBOJ-2022-111372_SourceDataForExpandedViewandAppendixv2/._.DS_Store
- __MACOSX/EMBOJ-2022-111372_SourceDataForExpandedViewandAppendixv2/._EMBOJ-2022-111372_SourceDataForAppendixFigureS1.pdf
- __MACOSX/EMBOJ-2022-111372_SourceDataForExpandedViewandAppendixv2/._EMBOJ-2022-111372_SourceDataForAppendixFigureS2.pdf
- __MACOSX/EMBOJ-2022-111372_SourceDataForExpandedViewandAppendixv2/._EMBOJ-2022-111372_SourceDataForFigureEV1.pdf
- __MACOSX/EMBOJ-2022-111372_SourceDataForExpandedViewandAppendixv2/._EMBOJ-2022-111372_SourceDataForFigureEV2.pdf
- __MACOSX/EMBOJ-2022-111372_SourceDataForExpandedViewandAppendixv2/._EMBOJ-2022-111372_SourceDataForFigureEV3.pdf
- __MACOSX/EMBOJ-2022-111372_SourceDataForExpandedViewandAppendixv2/._EMBOJ-2022-111372_SourceDataForFigureEV5.pdf
