# Supplementary material for: NDP52 acts as a redox sensor in PINK1/Parkin‐mediated mitophagy
Source: EMBO J. 2022 Dec 14;42(5):e111372. doi: 10.15252/embj.2022111372 (PMC9975939; doi:10.15252/embj.2022111372)
Supplement: Supplementary file 8 — Source Data for Figure 4 [file EMBJ-42-e111372-s004.zip]

Archive with 1 entries (1 files):
- EMBOJ-2022-111372_SourceDataForFigure4.pdf
